# Supplementary material for: ProgClust: A progressive clustering method to identify cell populations
Source: Front Genet. 2023 Apr 6;14:1183099. doi: 10.3389/fgene.2023.1183099 (PMC10115987; doi:10.3389/fgene.2023.1183099)
Supplement: Supplementary file 1 [file DataSheet1.zip]

Archive with 14 entries (13 files):
- main_picture/
- main_picture/clustering_process.eps
- main_picture/confuse.eps
- main_picture/day4_heatmap_dotplot.eps
- main_picture/dotplot.eps
- main_picture/heatmap_diff.eps
- main_picture/k.eps
- main_picture/method.eps
- main_picture/NMI.eps
- main_picture/normal_cell_clustering.eps
- main_picture/pb4k_heatmap_d.eps
- main_picture/Purity.eps
- main_picture/rare_cell_detection.eps
- main_picture/simbatplot3.eps
